# Supplementary material for: 1H-NMR-Based Metabolomics in Autism Spectrum Disorder and Pediatric Acute-Onset Neuropsychiatric Syndrome
Source: J Clin Med. 2022 Nov 1;11(21):6493. doi: 10.3390/jcm11216493 (PMC9658067; doi:10.3390/jcm11216493)
Supplement: Supplementary file 1 [file jcm-11-06493-s001.zip]

Archive with 1 entries (1 files):
- jcm-1925989-supplementary.pdf
